# Supplementary material for: EBNA2 Binds to Genomic Intervals Associated with Multiple Sclerosis and Overlaps with Vitamin D Receptor Occupancy
Source: PLoS One. 2015 Apr 8;10(4):e0119605. doi: 10.1371/journal.pone.0119605 (PMC4390304; doi:10.1371/journal.pone.0119605)
Supplement: S1 Table — (XLS) [file pone.0119605.s001.xls]

## Sheet: Table S1
Table S1: EBNA2 specific binding to DNA at the base pair (bp) level (A) and analysis results for 'EBNA2 peaks' inside 'RBPJ peaks' (B)
A
Bp covered by only 'RBPJ peaks'	4092335
Bp covered by only 'EBNA2 peaks'	266.223
Bp covered by both	1589252
% of bp covered by both on the overall number of bp covered by EBNA2	85.6% (1.589.252/1.855.475)
B
FACTOR OF OBSERVED vs EXPECTED OVERLAP	P-VALUE
431.4	2e-05
