# Supplementary material for: EBNA2 Binds to Genomic Intervals Associated with Multiple Sclerosis and Overlaps with Vitamin D Receptor Occupancy
Source: PLoS One. 2015 Apr 8;10(4):e0119605. doi: 10.1371/journal.pone.0119605 (PMC4390304; doi:10.1371/journal.pone.0119605)
Supplement: S2 Table — (XLS) [file pone.0119605.s002.xls]

## Sheet: Table S2
Table S2: EBNA2/RBPJ peak overlap with MS associated regions, defined as SNP position interval of 25, 50 and 150 kb
ANALYSIS DESCRIPTION (MS)	Enrichment (O/E)	p-value
'RBPJ peaks' inside 'MS non-MHC regions (50kb interval)'	7.118	9.99e-05
'EBNA2 peaks' inside 'MS non-MHC regions (50kb interval)'	5.519	9.99e-05
'RBPJ peaks' inside 'MS regions including MHC (50kb interval)'	6.482	9.99e-05
'EBNA2 peaks' inside 'MS regions including MHC (50kb interval)'	5.03	0.0003
'RBPJ def peaks' inside 'MS non-MHC (25 kb interval)'	8144	9.99e-05
'EBNA2 peaks' inside 'MS non-MHC regions (25 kb interval)'	5781	0.0003
'RBPJ peaks' inside 'MS regions including MHC (25 kb interval)	7304	9.99e-05
'EBNA2 peaks' inside 'MS regions including MHC (25 kb interval)	5185	0.000699
'RBPJ def peaks' inside 'MS non-MHC regions (150 kb interval)'	5807	9.99e-05
'EBNA2 peaks' inside 'MS non-MHC regions (150 kb interval)'	4728	9.99e-05
'RBPJ def peaks' inside 'MS regions including MHC (150 kb interval)	5518	9.99e-05
'EBNA2 inside 'MS including MHC (150 kb interval)	4492	9.99e-05
O/E= factor of observed vs expected overlap;
EBNA2= Epstein-Barr nuclear antigen 2; RBPJ= Recombination signal-binding protein for immunoglobulin Kappa J region; MS=multiple sclerosis; SNP = single nucleotide polymorphism; MHC = Major histocompatibility complex
