# Supplementary material for: EBNA2 Binds to Genomic Intervals Associated with Multiple Sclerosis and Overlaps with Vitamin D Receptor Occupancy
Source: PLoS One. 2015 Apr 8;10(4):e0119605. doi: 10.1371/journal.pone.0119605 (PMC4390304; doi:10.1371/journal.pone.0119605)
Supplement: S3 Table — A. Shared genomic intervals between EBNA2 peaks and MS excluding MHC regions; B. Shared genomic intervals between EBNA2 peaks and MS regions including MHC; C. Shared genomic intervals between EBNA peaks and MS SNPs (original GWAS SNPs, indicated in bold, and SNPs in LD≥0.8); D. Shared genomic intervals between RBPJ peaks and MS excluding MHC regions; E. Shared genomic intervals between RBPJ peaks and MS regions including MHC; F. Shared genomic intervals between RBPJ peaks and MS SNPs (original GWAS SNPs, indicated in bold, and SNPs in LD≥0.8). (XLS) [file pone.0119605.s003.xls]

## Sheet: Table S3
Table S3: Shared genomic intervals between EBNA2/RPBJ peaks and MS regions (defined as SNP position +/-50kb)/MS SNPs
A. Shared genomic intervals between EBNA2 peaks and MS excluding MHC regions
chromosome	start	end	SNP
chr1	192491471	192591472	rs1359062
chr1	160661803	160761804	rs35967351
chr1	200824727	200924728	rs55838263
chr2	68537476	68637477	rs7595717
chr2	61045244	61145245	rs842639
chr2	231065453	231165454	rs9989735
chr3	105508836	105608837	rs2028597
chr3	71480345	71580346	rs9828629
chr5	176738569	176838570	rs4976646
chr5	35829155	35929156	rs6881706
chr5	133396574	133496575	rs756699
chr6	137402907	137502908	rs17066096
chr6	138194815	138294816	rs67297943
chr7	50275566	50375567	rs201847125
chr8	128142980	128242981	rs2456449
chr10	80998610	81098611	rs1782645
chr10	75608348	75708349	rs2688608
chr10	31365105	31465106	rs793108
chr12	6453499	6553500	rs12296430
chr13	100036258	100136259	rs4772201
chr14	75911510	76011511	rs4903324
chr16	11144770	11244771	rs12927355
chr16	11385989	11485990	rs6498184
chr17	37862376	37962377	rs12946510
chr19	18235943	18335944	rs11554159
chr19	10692169	10792170	rs2288904
chr20	44697946	44797947	rs4810485
chr22	22081124	22181125	rs2283792
B. Shared genomic intervals between EBNA2 peaks and MS regions including MHC regions
chromosome	start	end	SNP
chr1	200824728	200924728	rs55838263
chr1	160661804	160761804	rs35967351
chr1	192491472	192591472	rs1359062
chr2	68537477	68637477	rs7595717
chr2	61045245	61145245	rs842639
chr2	231065454	231165454	rs9989735
chr3	71480346	71580346	rs9828629
chr3	105508837	105608837	rs2028597
chr5	133396575	133496575	rs756699
chr5	35829156	35929156	rs6881706
chr5	176738570	176838570	rs4976646
chr6	137402908	137502908	rs17066096
chr6	138194816	138294816	rs67297943
chr7	50275567	50375567	rs201847125
chr8	128142981	128242981	rs2456449
chr10	80998611	81098611	rs1782645
chr10	31365106	31465106	rs793108
chr10	75608349	75708349	rs2688608
chr12	6453500	6553500	rs12296430
chr13	100036259	100136259	rs4772201
chr14	75911511	76011511	rs4903324
chr16	11144771	11244771	rs12927355
chr16	11385990	11485990	rs6498184
chr17	37862377	37962377	rs12946510
chr19	10692170	10792170	rs2288904
chr19	18235944	18335944	rs11554159
chr20	44697947	44797947	rs4810485
chr22	22081125	22181125	rs2283792
C. Shared genomic intervals between EBNA peaks and MS SNPs (original GWAS SNPs, indicated in bold, and SNPs in LD≥0.8)
chromosome	start	end	SNP	CANDIDATE GENE
chr6	137423778	137423779	rs17066063
chr6	137423846	137423847	rs72975618
chr16	11194770	11194771	rs12927355	CLEC16A
chr16	11207893	11207894	rs9746695
D. Shared genomic intervals between RBPJ peaks and MS excluding MHC regions
chromosome	start	end	SNP
chr1	85696992	85796993	rs12087340
chr1	192491471	192591472	rs1359062
chr1	157720240	157820241	rs2050568
chr1	160661803	160761804	rs35967351
chr1	200824727	200924728	rs55838263
chr1	117030165	117130166	rs6677309
chr1	101190892	101290893	rs7552544
chr2	68537476	68637477	rs7595717
chr2	61045244	61145245	rs842639
chr2	191924434	192024435	rs9967792
chr2	231065453	231165454	rs9989735
chr3	119172455	119272456	rs1131265
chr3	105508836	105608837	rs2028597
chr3	121720538	121820539	rs2255214
chr3	71480345	71580346	rs9828629
chr5	176738569	176838570	rs4976646
chr5	35829155	35929156	rs6881706
chr5	133396574	133496575	rs756699
chr6	137402907	137502908	rs17066096
chr6	138194815	138294816	rs67297943
chr6	137912654	138012655	rs7769192
chr7	3063033	3163034	rs1843938
chr7	50275566	50375567	rs201847125
chr7	37332464	37432465	rs60600003
chr8	128142980	128242981	rs2456449
chr10	80998610	81098611	rs1782645
chr10	75608348	75708349	rs2688608
chr10	94431916	94531917	rs7923837
chr11	60743329	60843330	rs34383631
chr11	64047232	64147233	rs694739
chr11	118674893	118774894	rs9736016
chr12	9855689	9955690	rs11052877
chr12	6453499	6553500	rs12296430
chr13	100036258	100136259	rs4772201
chr14	69211471	69311472	rs2236262
chr14	75911510	76011511	rs4903324
chr14	88382327	88482328	rs74796499
chr16	11144770	11244771	rs12927355
chr16	85944483	86044484	rs35929052
chr16	11385989	11485990	rs6498184
chr16	30106962	30206963	rs7204270
chr17	37862376	37962377	rs12946510
chr18	56334191	56434192	rs7238078
chr19	6618971	6718972	rs1077667
chr19	18235943	18335944	rs11554159
chr19	10692169	10792170	rs2288904
chr19	49820642	49920643	rs8107548
chr20	48388760	48488761	rs17785991
chr20	62323982	62423983	rs2256814
chr20	62359712	62459713	rs6062314
chr22	22081124	22181125	rs2283792
E. Shared genomic intervals between RBPJ peaks and MS regions including MHC
chromosome	start	end	SNP
chr1	117030166	117130166	rs6677309
chr1	200824728	200924728	rs55838263
chr1	160661804	160761804	rs35967351
chr1	192491472	192591472	rs1359062
chr1	85696993	85796993	rs12087340
chr1	157720241	157820241	rs2050568
chr1	101190893	101290893	rs7552544
chr2	68537477	68637477	rs7595717
chr2	61045245	61145245	rs842639
chr2	231065454	231165454	rs9989735
chr2	191924435	192024435	rs9967792
chr3	71480346	71580346	rs9828629
chr3	105508837	105608837	rs2028597
chr3	119172456	119272456	rs1131265
chr3	121720539	121820539	rs2255214
chr5	133396575	133496575	rs756699
chr5	35829156	35929156	rs6881706
chr5	176738570	176838570	rs4976646
chr6	137402908	137502908	rs17066096
chr6	137912655	138012655	rs7769192
chr6	138194816	138294816	rs67297943
chr7	50275567	50375567	rs201847125
chr7	3063034	3163034	rs1843938
chr7	37332465	37432465	rs60600003
chr8	128142981	128242981	rs2456449
chr10	80998611	81098611	rs1782645
chr10	94431917	94531917	rs7923837
chr10	75608349	75708349	rs2688608
chr11	64047233	64147233	rs694739
chr11	60743330	60843330	rs34383631
chr11	118674894	118774894	rs9736016
chr12	9855690	9955690	rs11052877
chr12	6453500	6553500	rs12296430
chr13	100036259	100136259	rs4772201
chr14	69211472	69311472	rs2236262
chr14	88382328	88482328	rs74796499
chr14	75911511	76011511	rs4903324
chr16	11144771	11244771	rs12927355
chr16	85944484	86044484	rs35929052
chr16	30106963	30206963	rs7204270
chr16	11385990	11485990	rs6498184
chr17	37862377	37962377	rs12946510
chr18	56334191	56434192	rs7238078
chr19	10692170	10792170	rs2288904
chr19	6618972	6718972	rs1077667
chr19	18235944	18335944	rs11554159
chr19	49820643	49920643	rs8107548
chr20	62359713	62459713	rs6062314
chr20	62323983	62423983	rs2256814
chr20	48388761	48488761	rs17785991
chr22	22081125	22181125	rs2283792
F. Shared genomic intervals between RBPJ peaks and MS SNPs (original GWAS SNPs, indicated in bold, and SNPs in LD≥0.8)
chromosome	start	end	SNP	CANDIDATE GENE
chr1	117100956	117100957	rs1335532
chr1	160713847	160713848	rs17313034
chr1	192519864	192519865	rs1323298
chr2	68598902	68598903	rs17035375
chr2	68598954	68598955	rs17035378
chr2	68598973	68598974	rs55688935
chr2	68616084	68616085	rs2120334
chr2	68616437	68616438	rs3770650
chr3	105547636	105547637	rs74739354
chr6	137423778	137423779	rs17066063
chr6	137423846	137423847	rs72975618
chr6	137958264	137958265	rs9321623
chr6	137960536	137960537	rs9373197
chr6	137960861	137960862	rs9389526
chr7	37382464	37382465	rs60600003	ELMO1
chr8	128196626	128196627	rs2456451
chr8	128197087	128197088	rs2445610
chr10	81045206	81045207	rs1250569
chr12	123708062	123708063	rs1626899
chr13	100086258	100086259	rs4772201	UBAC2-TM9SF2
chr14	69288215	69288216	rs11158767
chr14	69288729	69288730	rs11625403
chr14	69290307	69290308	rs7142145
chr14	75961510	75961511	rs4903324	JDF2-BATF
chr16	11194770	11194771	rs12927355	CLEC16A
chr16	11207893	11207894	rs9746695
chr17	38023744	38023745	rs4795397
chr22	22115497	22115498	rs3810610
