# Supplementary material for: EBNA2 Binds to Genomic Intervals Associated with Multiple Sclerosis and Overlaps with Vitamin D Receptor Occupancy
Source: PLoS One. 2015 Apr 8;10(4):e0119605. doi: 10.1371/journal.pone.0119605 (PMC4390304; doi:10.1371/journal.pone.0119605)
Supplement: S4 Table — MS SNP sequences were defined as follows: SNP position +/−100 bp. Original GWAS SNPs are indicated in bold. (XLS) [file pone.0119605.s004.xls]

## Sheet: Table S4
Table S4: RBPJ motif screening results for MS SNP (original GWAS SNPs + SNPs in LD≥0.8) sequences intersecting RBPJ peaks. MS SNP sequences were defined as follows: SNP position +/-100 bp. Original GWAS SNPs are indicated in bold.
Motif	SNP ID	Strand	Start	End	p-value	q-value	Matched Sequence
GTGYGAA	rs17035375	−	177	183	5.35e-05	0.0965	GTGGGAA
GTGYGAA	rs17035375	−	192	198	5.35e-05	0.0965	GTGGGAA
GTGYGAA	rs17035378	−	125	131	5.35e-05	0.0965	GTGGGAA
GTGYGAA	rs17035378	−	140	146	5.35e-05	0.0965	GTGGGAA
GTGYGAA	rs55688935	−	106	112	5.35e-05	0.0965	GTGGGAA
GTGYGAA	rs55688935	−	121	127	5.35e-05	0.0965	GTGGGAA
GTGYGAA	rs4903324	+	174	180	0.000119	0.183	GTGAGAA
GTGYGAA	rs1250569	−	149	155	0.000291	0.381	GAGGGAA
GTGYGAA	rs3770650	+	43	49	0.000422	0.381	GGGGGAA
GTGYGAA	rs1626899	−	153	159	0.000422	0.381	GTGGGAG
GTGYGAA	rs7142145	+	71	77	0.000422	0.381	GTGGGAG
GTGYGAA	rs9746695	−	52	58	0.000422	0.381	GTGGGAG
GTGYGAA	rs2456451	+	2	8	0.000554	0.429	GTGGGAC
GTGYGAA	rs4772201	+	35	41	0.000554	0.429	GTGGGCA
GTGYGAA	rs3770650	+	165	171	0.000921	0.525	GAGAGAA
GTGYGAA	rs2445610	−	96	102	0.000921	0.525	GTAGGAA
GTGYGAA	rs1250569	−	163	169	0.000921	0.525	GAGAGAA
GTGYGAA	rs1626899	−	12	18	0.000921	0.525	GTGGAAA
GTGYGAA	rs9746695	−	176	182	0.000921	0.525	ATGGGAA
