# Supplementary material for: EBNA2 Binds to Genomic Intervals Associated with Multiple Sclerosis and Overlaps with Vitamin D Receptor Occupancy
Source: PLoS One. 2015 Apr 8;10(4):e0119605. doi: 10.1371/journal.pone.0119605 (PMC4390304; doi:10.1371/journal.pone.0119605)
Supplement: S5 Table — (XLS) [file pone.0119605.s005.xls]

## Sheet: EBNA2-VDR
Prediction of function for genomic regions bound by EBNA2-VDR
Ontology	Term Name	Hyper Raw P-Value	Hyper FDR Q-Val
MSigDB Perturbation	Genes up-regulated in Daudi cells (B lymphocytes) stably expressing CD5 [Gene ID=921] off a plasmid vector.	8.84754e-09	2.10041e-05
MSigDB miRNA Motifs	Targets of MicroRNA CTCTGGA,MIR-520A,MIR-525	9.09165e-06	0.00200925
MSigDB Cancer Neighborhood	Neighborhood of AATF	7.27754e-06	0.00310751
MSigDB Cancer Neighborhood	Neighborhood of PRKAG1	1.96605e-05	0.00419751
MSigDB Cancer Neighborhood	Neighborhood of DDB1	4.69238e-05	0.00500911
MSigDB Cancer Neighborhood	Neighborhood of RPA2	3.72204e-05	0.00529771
Pathway Commons	Interferon gamma signaling	3.83732e-06	0.00616658
MSigDB Cancer Neighborhood	Neighborhood of TERF2IP	0.000170405	0.0145526
GO Biological Process	negative regulation of kinase activity	3.60134e-06	0.0157757
GO Biological Process	interferon-gamma-mediated signaling pathway	8.31028e-06	0.0182016
GO Biological Process	cellular response to interferon-gamma	1.05866e-05	0.0185498
MSigDB Perturbation	Top genes higher expressed in long term mesothelioma survivors.	5.54773e-05	0.0188147
MSigDB Perturbation	Genes down-regulated in lymphoblastoid cells from the European population compared to those from the Asian population.	3.50558e-05	0.0208056
MSigDB Perturbation	Genes down-regulated in normal hematopoietic progenitors by RUNX1-RUNX1T1 [Gene ID=861, 862] fusion.	5.53892e-05	0.0219157
GO Biological Process	negative regulation of protein kinase activity	2.57038e-06	0.0225191
GO Biological Process	negative regulation of transferase activity	7.99392e-06	0.0233449
miRNA Targets	Genes that were down-regulated in HCT116 cells that were transfected with miR-34a	0.00539256	0.0242665
GO Biological Process	response to interferon-gamma	1.68238e-05	0.0245655
MSigDB Perturbation	Genes down-regulated in macrophage by live P.gingivalis.	2.21154e-05	0.026251
MSigDB Perturbation	Genes down-regulated in macrophages by P.gingivalis LPS (lipopolysaccharide).	2.21154e-05	0.026251
MSigDB Perturbation	Genes constituting the PluriNet protein-protein network shared by the pluripotent cells (embryonic stem cells, embryonical carcinomas and induced pluripotent cells).	8.92339e-05	0.0264802
Pathway Commons	Interferon Signaling	3.72204e-05	0.0299066
MSigDB Perturbation	Clusters 1 and 2: genes up-regulated in B2264-19/3 cells (primary B lymphocytes) within 30-60 min after activation of LMP1 (an oncogene encoded by Epstein???Barr virus, EBV).	0.000143039	0.0308705
MSigDB Perturbation	Genes down-regulated by 2-methoxyestradiol (2ME2) [PubChem=1573] in the MM.1S cell line (multiple myeloma) sensitive to dexamethasone [PubChem=5743].	0.000120607	0.0318133
MSigDB Perturbation	Genes up-regulated specifically in human thymus.	0.000140219	0.0332879
MSigDB Cancer Neighborhood	Neighborhood of CDC10	0.00060979	0.0371972
MSigDB Perturbation	Genes down-regulated in PCI-35 cells (pancreatic cancer, lack endogenous DUSP6 [Gene ID=1848]) upon expression of DUSP6 off an adenoviral vector.	0.000208636	0.0381001
Transcription Factor Targets	Targets of Oct4, identifed by ChIP-chip in embryonic stem cells	0.00203495	0.0386641
MSigDB Perturbation	Housekeeping genes identified as expressed across 19 normal tissues.	0.000197638	0.0390993
MSigDB Cancer Neighborhood	Neighborhood of DEK	0.000836406	0.0396828
MSigDB Cancer Neighborhood	Neighborhood of PHB	0.000744175	0.0397203
MSigDB Cancer Neighborhood	Neighborhood of USP5	0.000585065	0.0416371
miRNA Targets	Genes that show altered expression in the presence of exogenously added let-7 in both HepG2 and A549 cells	0.00484761	0.0436285
MSigDB Predicted Promoter Motifs	Motif GSGCGCGR matches ZFP161: zinc finger protein 161 homolog (mouse)	7.30738e-05	0.0449404

## Sheet: EBNA2
Prediction of function for genomic regions bound by EBNA2
Ontology	Term Name	Binom Raw P-Value	Hyper FDR Q-Val
Mouse Phenotype	altered B cell number	5.84358e-34	1.69297e-11
Mouse Phenotype	abnormal mature B cell morphology	1.05381e-30	3.39432e-11
Mouse Phenotype	decreased mature B cell number	7.68691e-26	1.75592e-09
Mouse Phenotype	decreased immunoglobulin level	2.34461e-23	1.28394e-07
Mouse Phenotype	abnormal B cell activation	2.41212e-22	4.70272e-07
Mouse Phenotype	altered susceptibility to autoimmune disorder	2.08256e-35	6.58964e-07
Disease Ontology	systemic lupus erythematosus	5.97332e-23	1.55894e-06
Mouse Phenotype	abnormal B cell proliferation	1.7815e-20	1.83052e-06
Mouse Phenotype	abnormal self tolerance	7.4834e-32	1.8831e-06
Mouse Phenotype	autoimmune response	2.38673e-31	2.89214e-06
Mouse Phenotype	abnormal B-1 B cell number	3.36155e-14	5.11214e-06
Mouse Phenotype	abnormal immune tolerance	2.78717e-31	5.8051e-06
Mouse Phenotype	abnormal CD4-positive T cell morphology	8.91496e-25	5.83004e-06
Mouse Phenotype	decreased susceptibility to autoimmune disorder	7.02787e-23	6.87983e-06
Mouse Phenotype	decreased IgG level	2.5213e-17	8.96246e-06
Mouse Phenotype	abnormal B-1a B cell morphology	4.60987e-14	1.12988e-05
MSigDB Perturbation	Genes changed in INA-6 cells (multiple myeloma, MM) by re-addition of IL6 [Gene ID=3569] after its initial withdrawal for 12h.	5.86839e-16	4.87806e-05
GO Biological Process	negative regulation of cell activation	4.5827e-11	6.66976e-05
GO Biological Process	negative regulation of leukocyte activation	4.99199e-11	0.000240586
MSigDB Perturbation	Gene changed by CD40 [Gene ID=958] signaling in Ramos cells (EBV negative Burkitt lymphoma).	2.16303e-24	0.000241655
MGI Expression: Detected	TS20_telencephalon; choroid invagination	7.428e-08	0.00031248
Mouse Phenotype	abnormal lymph node size	1.585e-18	0.00035129
GO Biological Process	positive regulation of T cell proliferation	3.26702e-08	0.0006959
Mouse Phenotype	decreased susceptibility to experimental autoimmune encephalomyelitis	2.97304e-14	0.000902181
MSigDB Perturbation	Down-regulated in B lymphocytes from patients with ICF syndrom caused by mutations in DNMT3B [Gene ID=1789] compared to normals.	5.89868e-11	0.000970931
GO Biological Process	negative regulation of lymphocyte activation	1.15159e-10	0.00119408
MSigDB Perturbation	Genes up-regulated in KCL22 cells (chronic myelogenous leukemia, CML, with BCR-ABL1 [GeneID=613, 25] fusion) by expression of CEBPA [GeneID=1050].	3.59703e-08	0.00128312
MSigDB Perturbation	Genes up-regulated in MCF7 cells (breast cancer) after stimulation with EGF [Gene ID=1950].	9.8859e-11	0.0017073
GO Biological Process	regulation of stem cell differentiation	4.20373e-05	0.00173828
Disease Ontology	autoimmune disease of blood	1.50118e-07	0.00288278
MGI Expression: Detected	TS23_proximal urethral epithelium of female	0.000344821	0.00291881
GO Biological Process	positive regulation of glial cell differentiation	7.15715e-06	0.0031062
Disease Ontology	filariasis	7.16783e-06	0.00455517
Pathway Commons	Signaling events mediated by PTP1B	3.46145e-06	0.00465415
MSigDB Perturbation	Protein kinase genes most significantly up-regulated in ASPS (alveolar soft part sarcoma) tumors compared to four other types of primitive sarcomas.	4.28976e-05	0.00500423
Mouse Phenotype	enlarged lymph nodes	8.00836e-16	0.00880998
GO Biological Process	negative regulation of B cell activation	1.19613e-05	0.00883439
MSigDB Perturbation	Gene changed by CD40 [Gene ID=958] signaling in Ramos cells (EBV negative Burkitt lymphoma).	2.7677e-10	0.00890133
Disease Ontology	Hodgkin's lymphoma	2.15869e-07	0.00910979
Disease Ontology	immune thrombocytopenic purpura	3.00615e-06	0.00961994
MSigDB Perturbation	Genes down-regulated in MEF cells (embryonic fibroblasts) with TERT [Gene ID=7015] knockout, after expression of the gene off a retroviral vector.	8.75647e-05	0.0120461
Mouse Phenotype	decreased T cell apoptosis	1.60356e-20	0.013637
GO Biological Process	positive regulation of gliogenesis	8.04077e-07	0.0148143
MSigDB Perturbation	Down-regulated genes in the B lymphocyte developmental signature, based on expression profiling of lymphomas from the Emu-myc transgenic mice: the Large Pre-BII stage.	7.4896e-08	0.0157675
MSigDB Perturbation	Maturation of monocyte-derived dendritic cells (DC) in response to inflammatory stimuli: genes up-regulated both at 8 hr and 48 hr after the stimulation (cluster B).	4.32306e-06	0.0157675
GO Biological Process	negative regulation of actin filament bundle assembly	3.04997e-06	0.0176892
GO Biological Process	lung lobe morphogenesis	7.34247e-05	0.0176892
MSigDB Perturbation	Genes down-regulated in hematopoietic precursor cells conditionally expressing HOXA9 and MEIS1 [Gene ID=3205, 4211].	8.67001e-12	0.0191585
MSigDB Perturbation	Down-regulated genes in the B lymphocyte developmental signature, based on expression profiling of lymphomas from the Emu-myc transgenic mice: the Pre-BI stage.	1.08933e-09	0.0191629
MSigDB Perturbation	Up-regulated genes in the B lymphocyte developmental signature, based on expression profiling of lymphomas from the Emu-myc transgenic mice: the mature B	8.79785e-09	0.0210618
GO Biological Process	positive regulation of transmembrane transport	1.56677e-06	0.0219584
MSigDB Perturbation	Genes up-regulated specifically in human thymus.	6.85953e-06	0.0236422
GO Biological Process	leukocyte mediated immunity	5.6098e-07	0.0239381
MSigDB Perturbation	Genes down-regulated in AIDS-related primary effusion lymphoma (PEL) samples compared to other tumor subtypes and normal B lymphocytes.	1.12603e-05	0.0260224
MSigDB Perturbation	Genes in the green cluster of protein kinases distinguishing between luminal A and basal breast cancer subtypes.	3.50553e-11	0.0262887
GO Biological Process	regulation of tyrosine phosphorylation of STAT protein	6.43274e-08	0.0263962
Disease Ontology	parasitic helminthiasis infectious disease	4.91226e-07	0.0264564
MSigDB Perturbation	Clusters 1 and 2: genes up-regulated in B2264-19/3 cells (primary B lymphocytes) within 30-60 min after activation of LMP1 (an oncogene encoded by Epstein???Barr virus, EBV).	2.05361e-15	0.0267472
MGI Expression: Detected	TS21_thalamus; mantle layer	0.000446579	0.0272507
Mouse Phenotype	enlarged adrenocortical cells	8.93511e-14	0.0296939
MSigDB Perturbation	Genes exclusively down-regulated in B lymphocytes from WM (Waldenstroem's macroblobulinemia) patients but with a similiar expression pattern in the normal cells and in the cells from CLL (chronic lymphocytic leukemia) patients.	7.01598e-08	0.0298417
Pathway Commons	N-glycan antennae elongation in the medial/trans-Golgi	0.0020612	0.0299374
Disease Ontology	tooth resorption	0.000908736	0.0313493
GO Biological Process	positive regulation of JAK-STAT cascade	1.7963e-05	0.033359
Disease Ontology	status epilepticus	2.19279e-05	0.0338364
MSigDB Perturbation	B lymphocyte early differentiation genes (EDG): top genes up-regulated in tonsil B lymphocytes (TBC) compared to the tonsil plasma cells (TPC).	0.000165244	0.0339643
Disease Ontology	temporal arteritis	0.000672558	0.0349302
GO Biological Process	B cell receptor signaling pathway	1.7015e-05	0.036575
Disease Ontology	systemic mycosis	0.000109153	0.0385025
Pathway Commons	BCR signaling pathway	2.74775e-07	0.0420343
GO Biological Process	mast cell mediated immunity	0.000265938	0.0432726
MSigDB Perturbation	Genes up-regulated by tretinoin (all-trans retinoic acid, ATRA) [PubChem=5538] in U937 cells (acute promyelocytic leukemia, APL) made resistant to the drug by expression of the PLZF-RARA fusion [Gene ID = 7704, 5914].	5.45048e-05	0.043476
GO Biological Process	prostate gland morphogenetic growth	0.000232149	0.0458419
GO Biological Process	positive regulation of immature T cell proliferation	0.000389248	0.0458419
Disease Ontology	gingivitis	0.00131314	0.0460386
GO Biological Process	regulation of acute inflammatory response	0.000118695	0.047787
GO Biological Process	regulation of RNA stability	4.71078e-05	0.0492126

## Sheet: VDR
Prediction of function for genomic regions bound by VDR
Ontology	Term Name	Binom Raw P-Value	Hyper FDR Q-Val
Mouse Phenotype	decreased lymphocyte cell number	4.81187e-83	2.74935e-26
Mouse Phenotype	abnormal leukocyte cell number	5.0821e-85	5.75814e-26
Mouse Phenotype	abnormal lymphocyte cell number	1.39481e-91	7.73172e-26
Mouse Phenotype	abnormal lymphocyte morphology	1.28965e-93	8.80203e-26
Mouse Phenotype	abnormal hematopoietic cell number	2.70393e-82	9.01296e-26
Mouse Phenotype	abnormal hematopoiesis	8.81111e-91	1.00921e-25
Mouse Phenotype	abnormal lymphopoiesis	4.64366e-86	1.01423e-25
Mouse Phenotype	abnormal mononuclear cell differentiation	1.26863e-85	1.06242e-25
Mouse Phenotype	abnormal blood cell morphology/development	4.4855e-93	1.08323e-25
Mouse Phenotype	abnormal leukopoiesis	1.23817e-84	5.69226e-25
Mouse Phenotype	abnormal leukocyte morphology	3.76501e-81	8.68141e-25
Mouse Phenotype	abnormal mononuclear cell morphology	4.8063e-83	3.16206e-24
Mouse Phenotype	abnormal bone marrow cell morphology/development	5.55343e-95	4.94503e-24
Mouse Phenotype	abnormal myeloblast morphology/development	1.72616e-88	6.43255e-24
MSigDB Predicted Promoter Motifs	Motif KRCTCNNNNMANAGC (no known TF)	1.19625e-30	1.98204e-23
HGNC Gene Families	HIST	3.69378e-49	1.11704e-22
Mouse Phenotype	abnormal adaptive immunity	9.73526e-91	5.02606e-22
Mouse Phenotype	abnormal immune cell physiology	6.57493e-91	6.85549e-22
Mouse Phenotype	abnormal lymphocyte physiology	1.91615e-86	1.28934e-21
Mouse Phenotype	abnormal leukocyte physiology	1.44408e-89	1.3706e-21
Mouse Phenotype	abnormal cell-mediated immunity	3.28636e-90	1.8282e-21
Mouse Phenotype	abnormal B cell physiology	1.26611e-81	2.73539e-18
MSigDB Pathway	Genes involved in RNA Polymerase I Promoter Opening	1.75228e-35	1.20906e-17
GO Cellular Component	nucleosome	9.27052e-35	1.25308e-17
Disease Ontology	lymphoma	8.79037e-56	5.26979e-17
GO Biological Process	cellular macromolecular complex subunit organization	8.75351e-24	1.43561e-16
InterPro	Histone-fold	1.51952e-26	2.39142e-16
InterPro	Histone core	1.52435e-31	5.04742e-16
MSigDB Perturbation	Genes up-regulated in the MM1S cells (multiple myeloma) after treatment with aplidin [PubChem=44152164], a marine-derived compound with potential anti-cancer properties.	6.30608e-41	5.39932e-16
MSigDB Perturbation	Gene changed by CD40 [Gene ID=958] signaling in Ramos cells (EBV negative Burkitt lymphoma).	1.21652e-93	1.44447e-15
MSigDB Perturbation	Housekeeping genes identified as expressed across 19 normal tissues.	4.87616e-71	5.52783e-15
MSigDB Pathway	Systemic lupus erythematosus	2.88768e-21	1.77389e-14
GO Cellular Component	protein-DNA complex	2.7486e-18	5.02168e-14
MSigDB Pathway	Genes involved in Packaging Of Telomere Ends	4.20012e-28	1.57689e-13
TreeFam	Histone H2A type	7.30252e-53	4.51036e-13
MSigDB Pathway	Genes involved in RNA PolymerasePromoter Clearance	3.89405e-25	4.64414e-13
MSigDB Pathway	Genes involved in RNA Polymerase I, RNA Polymerase III, and Mitochondrial Transcription	4.38967e-20	1.30936e-12
MSigDB Perturbation	Genes whose promoters are bound by MYC [Gene ID=4609], according to MYC Target Gene Database.	1.60335e-46	4.49181e-12
MSigDB Cancer Neighborhood	Neighborhood of ACTG1	2.87384e-43	5.72122e-12
MSigDB Perturbation	Genes changed in INA-6 cells (multiple myeloma, MM) by re-addition of IL6 [Gene ID=3569] after its initial withdrawal for 12h.	3.21682e-48	7.04822e-12
Pathway Commons	Gene Expression	6.68037e-38	1.01111e-11
MSigDB Cancer Neighborhood	Neighborhood of NPM1	2.25434e-45	1.04394e-11
MSigDB Pathway	Genes involved in Gene Expression	9.09472e-31	1.7332e-11
MSigDB Perturbation	Clusters 1 and 2: genes up-regulated in B2264-19/3 cells (primary B lymphocytes) within 30-60 min after activation of LMP1 (an oncogene encoded by Epstein???Barr virus, EBV).	3.40068e-51	1.80477e-11
MSigDB Cancer Neighborhood	Neighborhood of TPT1	1.57162e-43	2.21821e-11
MSigDB Pathway	Genes involved in Telomere Maintenance	2.13844e-24	5.66636e-11
MSigDB Pathway	Genes involved in Transcription	6.82921e-20	1.04449e-10
GO Biological Process	translational elongation	2.99706e-28	1.14783e-10
Pathway Commons	Eukaryotic Translation Elongation	1.44324e-27	1.26169e-10
Pathway Commons	Peptide chain elongation	4.86266e-27	1.44131e-10
Pathway Commons	3' -UTR-mediated translational regulation	1.69667e-28	1.77169e-10
Pathway Commons	L13a-mediated translational silencing of Ceruloplasmin expression	1.69667e-28	1.77169e-10
MSigDB Pathway	Genes involved in Peptide chain elongation	1.03763e-27	1.99242e-10
Pathway Commons	GTP hydrolysis and joining of the 60S ribosomal subunit	1.32893e-27	2.55588e-10
Pathway Commons	Nonsense Mediated Decay Independent of the Exon Junction Complex	9.4718e-27	2.86458e-10
MSigDB Pathway	Genes involved in GTP hydrolysis and joining of the 60S ribosomal subunit	3.16631e-28	3.44887e-10
MSigDB Pathway	Ribosome	4.11515e-21	6.70245e-10
MSigDB Pathway	Genes involved in Viral mRNA Translation	1.6724e-25	7.31609e-10
GO Biological Process	viral transcription	3.09227e-27	7.43848e-10
Pathway Commons	Translation	3.59309e-29	7.98014e-10
Disease Ontology	chronic leukemia	2.69888e-28	8.05538e-10
Pathway Commons	Eukaryotic Translation Initiation	1.95745e-28	8.60645e-10
Pathway Commons	Cap-dependent Translation Initiation	1.95745e-28	8.60645e-10
MSigDB Pathway	Genes involved in Formation of a pool of free 40S subunits	2.65925e-25	8.6507e-10
Pathway Commons	Nonsense-Mediated Decay	2.59241e-29	9.00533e-10
Pathway Commons	Nonsense Mediated Decay Enhanced by the Exon Junction Complex	2.59241e-29	9.00533e-10
MSigDB Pathway	Genes involved in Translation	8.6866e-30	9.1436e-10
MSigDB Perturbation	Genes down-regulated in blood samples from bladder cancer patients.	3.912e-36	9.80273e-10
MSigDB Cancer Neighborhood	Neighborhood of EIF3S6	4.34436e-24	2.97289e-09
MSigDB Perturbation	Genes up-regulated in Daudi cells (B lymphocytes) stably expressing CD5 [Gene ID=921] off a plasmid vector.	2.35944e-57	3.43959e-09
GO Biological Process	macromolecular complex disassembly	1.80804e-25	4.8566e-09
GO Cellular Component	cytosolic ribosome	8.85505e-22	7.70559e-09
MSigDB Perturbation	Genes down-regulated in peripheral blood mononucleocytes by HGF [Gene ID=3082] compared to those regulated by CSF2RB (GM-CSF) [Gene ID=1437] and IL4 [Gene ID=3565].	1.42467e-36	7.80125e-09
MSigDB Perturbation	Genes up-regulated in peripheral blood monocytes by CSF2RB (GM-CSF) [Gene ID=1437] and IL4 [Gene ID=3565].	1.91546e-34	8.26677e-09
MSigDB Pathway	Genes involved in Influenza Viral RNA Transcription and Replication	9.68463e-26	8.96562e-09
Pathway Commons	RNA Polymerase I Promoter Opening	6.17704e-29	1.09475e-08
MSigDB Perturbation	Genes down-regulated by 2-methoxyestradiol (2ME2) [PubChem=1573] in the MM.1S cell line (multiple myeloma) sensitive to dexamethasone [PubChem=5743].	2.9463e-56	1.22167e-08
GO Biological Process	translational termination	5.3556e-25	1.29915e-08
GO Biological Process	protein complex disassembly	3.24484e-24	2.07524e-08
MSigDB Perturbation	Set 'Myc targets2': targets of c-Myc [Gene ID=4609] and Max [Gene ID=4149] identified by ChIP on chip in a Burkitt???s lymphoma cell line; overlap set.	2.15974e-32	2.22086e-08
Disease Ontology	DNA virus infectious disease	4.36135e-29	2.4952e-08
Pathway Commons	Influenza Life Cycle	1.06055e-25	2.73982e-08
GO Biological Process	translation	1.76598e-24	2.84573e-08
MSigDB Pathway	Genes involved in Influenza Life Cycle	2.8592e-26	2.98895e-08
Pathway Commons	Metabolism of mRNA	7.56675e-35	4.65292e-08
Pathway Commons	Metabolism of RNA	6.769e-36	7.67626e-08
MSigDB Perturbation	Set 'Myc targets1': targets of c-Myc [Gene ID=4609] identified by ChIP on chip in cultured cell lines, focusing on E-box???containing genes; high affinity bound subset	7.30446e-46	8.86882e-08
MSigDB Cancer Neighborhood	Neighborhood of UBE2I	2.29965e-34	1.0389e-07
GO Cellular Component	ribosome	1.35377e-21	1.46449e-07
MSigDB Perturbation	Up-regulated genes in colon carcinoma tumors compared to the matched normal mucosa samples.	2.62296e-40	1.97117e-07
Disease Ontology	chronic lymphocytic leukemia	4.26838e-24	2.23845e-07
GO Cellular Component	cytosolic part	1.20182e-19	5.11477e-07
HGNC Gene Families	RPL	1.09987e-18	5.12036e-07
MSigDB Cancer Neighborhood	Neighborhood of FBL	1.88039e-19	5.22529e-07
MSigDB Cancer Neighborhood	Neighborhood of HLA-C	7.64436e-39	5.40515e-07
MSigDB Predicted Promoter Motifs	Motif CCYCNRRSTNGCGTGASA matches AHR: aryl hydrocarbon receptor	4.06799e-07	7.47371e-07
Transcription Factor Targets	Targets of YY1 identified by ChIP-chip	2.98044e-28	8.37997e-07
Disease Ontology	dsDNA virus infectious disease	6.34857e-30	1.04187e-06
GO Biological Process	regulation of B cell activation	7.19924e-24	1.17655e-06
GO Cellular Component	cytosolic large ribosomal subunit	7.45751e-17	1.50196e-06
MSigDB Cancer Neighborhood	Neighborhood of STAT6	5.34935e-33	1.98216e-06
MSigDB Perturbation	Genes up-regulated in NHEK cells (normal epidermal keratinocytes) after UVB irradiation.	6.48652e-50	2.01939e-06
Disease Ontology	systemic lupus erythematosus	4.06946e-29	2.28187e-06
GO Molecular Function	structural constituent of ribosome	5.85637e-20	2.53597e-06
MSigDB Cancer Neighborhood	Neighborhood of INPP5D	7.55033e-28	2.87516e-06
Disease Ontology	lupus erythematosus	2.24089e-28	3.00394e-06
Disease Ontology	mature B-cell lymphocytic neoplasm	1.49382e-22	3.27231e-06
MSigDB Pathway	Genes involved in Metabolism of proteins	1.34972e-22	3.47982e-06
GO Biological Process	lymphocyte activation	2.07405e-24	3.88805e-06
GO Biological Process	interferon-gamma-mediated signaling pathway	5.37994e-34	5.57033e-06
GO Biological Process	leukocyte activation	8.21368e-23	7.08292e-06
GO Cellular Component	ribonucleoprotein complex	1.47522e-25	1.01366e-05
Pathway Commons	Interferon gamma signaling	1.39268e-30	1.49152e-05
Disease Ontology	vascular hemostatic disease	7.53061e-19	1.71507e-05
MSigDB Cancer Neighborhood	Neighborhood of NME2	2.62354e-24	2.2978e-05
GO Biological Process	regulation of immune response	3.62092e-25	2.49604e-05
MSigDB Perturbation	Genes down-regulated in multiple myeloma (MM) cell lines treated with both decitabine [PubChem=451668] TSA [PubChem=5562].	8.15197e-34	2.8283e-05
MSigDB Predicted Promoter Motifs	Motif TMTCGCGANR (no known TF)	3.02472e-07	2.91747e-05
Disease Ontology	plasmacytoma	2.45566e-18	3.30759e-05
MSigDB Perturbation	IRF4 [Gene ID=3662] target genes up-regulated in primary myeloma vs. mature B lymphocytes.	2.26003e-44	3.33656e-05
MSigDB Perturbation	IRF4 [Gene ID=3662] target genes up-regulated in plasmacytoid dendritic cells compared to monocytes.	1.08624e-47	5.01388e-05
GO Cellular Component	large ribosomal subunit	8.43817e-14	6.45234e-05
Disease Ontology	multiple myeloma	1.717e-16	7.38185e-05
Transcription Factor Targets	Genes bound by one of the five NF-kB subunits in U937 cells before or 1 hour after lipopolysaccharide stimulation	2.67037e-27	7.71073e-05
MSigDB Cancer Neighborhood	Neighborhood of CD48	2.55039e-21	8.36753e-05
MSigDB Cancer Neighborhood	Neighborhood of ACP1	9.81414e-20	8.97797e-05
MSigDB Predicted Promoter Motifs	Motif SGCGSSAAA matches E2F1: E2F transcription factor 1&lt;br&gt; TFDP1: transcription factor Dp-1&lt;br&gt; RB1: retinoblastoma 1 (including osteosarcoma)	1.79092e-12	0.000110693
MSigDB Cancer Neighborhood	Neighborhood of CD53	1.9466e-26	0.000114673
GO Biological Process	positive regulation of B cell activation	3.07908e-23	0.000131433
GO Biological Process	response to cytokine stimulus	1.4093e-25	0.000136219
GO Biological Process	cellular response to interferon-gamma	2.7982e-26	0.000203361
InterPro	Histone H4	1.53141e-20	0.000210121
GO Biological Process	cellular response to cytokine stimulus	1.87066e-28	0.000231288
MSigDB Perturbation	IRF4 [Gene ID=3662] target genes up-regulated in plasma cells compared to mature B lymphocytes.	1.22097e-51	0.000299945
TreeFam	Histone H4	1.53141e-20	0.000316133
GO Biological Process	cytokine-mediated signaling pathway	1.99727e-30	0.000401723
MSigDB Cancer Neighborhood	Neighborhood of APEX1	7.70638e-20	0.000436515
GO Biological Process	immune response	1.28948e-43	0.000536044
InterPro	Histone H2B	2.59661e-27	0.000536722
Pathway Commons	Immune System	1.06178e-29	0.000546684
Pathway Commons	Interferon Signaling	6.82566e-33	0.000590151
InterPro	Histone H4, conserved site	5.70152e-19	0.000633774
Disease Ontology	Hodgkin's lymphoma	3.87691e-31	0.000634355
MSigDB Pathway	The TNF-type receptor Fas induces apoptosis on ligand binding.	1.56577e-19	0.000644438
MSigDB Predicted Promoter Motifs	Motif GCCAYGYGSN matches MYC: v-myc myelocytomatosis viral oncogene homolog (avian)&lt;br&gt; MAX: MYC associated factor X	2.76081e-16	0.000722717
GO Cellular Component	MHC protein complex	1.50654e-19	0.000890974
Disease Ontology	Burkitt's lymphoma	1.96867e-17	0.000973072
Disease Ontology	Herpesviridae infectious disease	2.80536e-23	0.0011128
GO Cellular Component	heterogeneous nuclear ribonucleoprotein complex	4.16413e-08	0.00117693
MSigDB Cancer Neighborhood	Neighborhood of PTPN6	8.85856e-28	0.00123864
MSigDB Predicted Promoter Motifs	Motif ATGCCCATATATGGWNNT matches SRF: serum response factor (c-fos serum response element-binding transcription factor)	7.38573e-06	0.00151704
HGNC Gene Families	HNRNP	2.8175e-10	0.00170242
MSigDB Cancer Neighborhood	Neighborhood of RAN	6.02545e-21	0.00191701
MSigDB Pathway	Genes involved in Signaling in Immune system	1.97879e-18	0.00202279
TreeFam	Histone H2B type	7.81707e-25	0.00301707
miRNA Targets	Genes that were down-regulated in HCT116 Dicerex5 cells that were transfected with miR-34a	9.06027e-19	0.00455927
MSigDB Predicted Promoter Motifs	Motif GGCNKCCATNK (no known TF)	7.03558e-06	0.00467054
Disease Ontology	celiac disease	1.66189e-12	0.00496398
GO Biological Process	response to type I interferon	5.08702e-38	0.00532984
Disease Ontology	food allergy	7.89883e-12	0.005491
TreeFam	Tumor necrosis factor receptor superfamily member precursor	1.5338e-05	0.00663744
Pathway Commons	Interferon alpha/beta signaling	3.07412e-28	0.0073643
PANTHER Pathway	B cell activation	5.81885e-06	0.00771472
MSigDB Cancer Neighborhood	Neighborhood of CSNK2B	7.86737e-24	0.0100121
GO Biological Process	type I interferon-mediated signaling pathway	2.11701e-37	0.0107305
Disease Ontology	T-cell leukemia	8.00309e-13	0.0108259
Disease Ontology	(-)ssRNA virus infectious disease	1.49033e-14	0.0110312
PANTHER Pathway	DNA replication	6.10719e-13	0.0111131
PANTHER Pathway	Apoptosis signaling pathway	1.80293e-13	0.0131052
TreeFam	Histone H3.1	2.58951e-22	0.0134759
MSigDB Predicted Promoter Motifs	Motif YTACTTCCTG matches ETV7: ets variant gene 7 (TEL2 oncogene)	2.07136e-12	0.0161681
MSigDB Predicted Promoter Motifs	Motif ATCMNTCCGY (no known TF)	3.81341e-07	0.0175297
Disease Ontology	primary bacterial infectious disease	4.03337e-17	0.0188686
MSigDB Pathway	Antigen processing and presentation	2.05611e-21	0.0206124
InterPro	Histone H3	1.4439e-21	0.021091
MSigDB Perturbation	Cluster 12 of method A: up-regulation of these genes in patients with non-small cell lung cancer (NSCLC) predicts good survival outcome.	6.65169e-33	0.0222365
InterPro	Histone H2A	1.83338e-15	0.023644
MSigDB Cancer Neighborhood	Neighborhood of EIF3S2	4.49703e-18	0.0269411
MSigDB Cancer Neighborhood	Neighborhood of FBL	2.97645e-19	0.0270471
MSigDB Predicted Promoter Motifs	Motif SRTGAGTCANC matches BACH2: BTB and CNC homology 1, basic leucine zipper transcription factor 2	1.41245e-14	0.0273967
GO Cellular Component	cytosolic small ribosomal subunit	6.37366e-07	0.0284157
MSigDB Cancer Neighborhood	Neighborhood of SELL	8.83671e-27	0.0382132
MSigDB miRNA Motifs	Targets of MicroRNA GTAAACC,MIR-299-5P	1.54699e-06	0.0383756
GO Cellular Component	MHC class I protein complex	4.5195e-13	0.0399607
HGNC Gene Families	TNFSF	4.72353e-06	0.043216
Disease Ontology	laryngeal squamous cell carcinoma	1.08525e-14	0.046836
InterPro	SH2 motif	1.12515e-09	0.0468669
HGNC Gene Families	HLA	6.01713e-10	0.0479461
